# Supplementary material for: Intramolecular Cobalt Porphyrin-Catalyzed Alkylation of 1-Isoindolinones by Site-Selective Insertion into a C(sp3)–H Bond
Source: Org Lett. 2024 Aug 27;26(35):7302–6. doi: 10.1021/acs.orglett.4c02270 (PMC11385374; doi:10.1021/acs.orglett.4c02270)
Supplement: Supplementary file 2 — ol4c02270_si_002.zip [file ol4c02270_si_002.zip]

Archive with 3,871 entries (3,276 files):
- FAIR Data/Hydrazones/
- FAIR Data/Hydrazones/2a/
- FAIR Data/Hydrazones/2a/10/
- FAIR Data/Hydrazones/2a/10/acqu
- FAIR Data/Hydrazones/2a/10/acqus
- FAIR Data/Hydrazones/2a/10/audita.txt
- FAIR Data/Hydrazones/2a/10/fid
- FAIR Data/Hydrazones/2a/10/format.temp
- FAIR Data/Hydrazones/2a/10/fq1list
- FAIR Data/Hydrazones/2a/10/pdata/
- FAIR Data/Hydrazones/2a/10/pdata/1/
- FAIR Data/Hydrazones/2a/10/pdata/1/1i
- FAIR Data/Hydrazones/2a/10/pdata/1/1r
- FAIR Data/Hydrazones/2a/10/pdata/1/auditp.txt
- FAIR Data/Hydrazones/2a/10/pdata/1/intrng
- FAIR Data/Hydrazones/2a/10/pdata/1/outd
- FAIR Data/Hydrazones/2a/10/pdata/1/proc
- FAIR Data/Hydrazones/2a/10/pdata/1/procs
- FAIR Data/Hydrazones/2a/10/pdata/1/title
- FAIR Data/Hydrazones/2a/10/prosol_History
- FAIR Data/Hydrazones/2a/10/pulseprogram
- FAIR Data/Hydrazones/2a/10/scon2
- FAIR Data/Hydrazones/2a/10/shimvalues
- FAIR Data/Hydrazones/2a/10/specpar
- FAIR Data/Hydrazones/2a/10/uxnmr.info
- FAIR Data/Hydrazones/2a/10/uxnmr.par
- FAIR Data/Hydrazones/2a/11/
- FAIR Data/Hydrazones/2a/11/acqu
- FAIR Data/Hydrazones/2a/11/acqus
- FAIR Data/Hydrazones/2a/11/audita.txt
- FAIR Data/Hydrazones/2a/11/cpdprg2
- FAIR Data/Hydrazones/2a/11/fid
- FAIR Data/Hydrazones/2a/11/format.temp
- FAIR Data/Hydrazones/2a/11/fq1list
- FAIR Data/Hydrazones/2a/11/pdata/
- FAIR Data/Hydrazones/2a/11/pdata/1/
- FAIR Data/Hydrazones/2a/11/pdata/1/outd
- FAIR Data/Hydrazones/2a/11/pdata/1/proc
- FAIR Data/Hydrazones/2a/11/pdata/1/procs
- FAIR Data/Hydrazones/2a/11/pdata/1/title
- FAIR Data/Hydrazones/2a/11/precom.output
- FAIR Data/Hydrazones/2a/11/prosol_History
- FAIR Data/Hydrazones/2a/11/pulseprogram
- FAIR Data/Hydrazones/2a/11/scon2
- FAIR Data/Hydrazones/2a/11/shimvalues
- FAIR Data/Hydrazones/2a/11/specpar
- FAIR Data/Hydrazones/2a/11/stanprogram11008
- FAIR Data/Hydrazones/2a/11/uxnmr.info
- FAIR Data/Hydrazones/2a/11/uxnmr.par
- FAIR Data/Hydrazones/2a-d/
- FAIR Data/Hydrazones/2a-d/10/
- FAIR Data/Hydrazones/2a-d/10/acqu
- FAIR Data/Hydrazones/2a-d/10/acqus
- FAIR Data/Hydrazones/2a-d/10/audita.txt
- FAIR Data/Hydrazones/2a-d/10/fid
- FAIR Data/Hydrazones/2a-d/10/format.temp
- FAIR Data/Hydrazones/2a-d/10/fq1list
- FAIR Data/Hydrazones/2a-d/10/pdata/
- FAIR Data/Hydrazones/2a-d/10/pdata/1/
- FAIR Data/Hydrazones/2a-d/10/pdata/1/1i
- FAIR Data/Hydrazones/2a-d/10/pdata/1/1r
- FAIR Data/Hydrazones/2a-d/10/pdata/1/auditp.txt
- FAIR Data/Hydrazones/2a-d/10/pdata/1/intrng
- FAIR Data/Hydrazones/2a-d/10/pdata/1/outd
- FAIR Data/Hydrazones/2a-d/10/pdata/1/proc
- FAIR Data/Hydrazones/2a-d/10/pdata/1/procs
- FAIR Data/Hydrazones/2a-d/10/pdata/1/title
- FAIR Data/Hydrazones/2a-d/10/prosol_History
- FAIR Data/Hydrazones/2a-d/10/pulseprogram
- FAIR Data/Hydrazones/2a-d/10/scon2
- FAIR Data/Hydrazones/2a-d/10/shimvalues
- FAIR Data/Hydrazones/2a-d/10/specpar
- FAIR Data/Hydrazones/2a-d/10/uxnmr.info
- FAIR Data/Hydrazones/2a-d/10/uxnmr.par
- FAIR Data/Hydrazones/2a-d/11/
- FAIR Data/Hydrazones/2a-d/11/acqu
- FAIR Data/Hydrazones/2a-d/11/acqus
- FAIR Data/Hydrazones/2a-d/11/audita.txt
- FAIR Data/Hydrazones/2a-d/11/cpdprg2
- FAIR Data/Hydrazones/2a-d/11/fid
- FAIR Data/Hydrazones/2a-d/11/format.temp
- FAIR Data/Hydrazones/2a-d/11/fq1list
- FAIR Data/Hydrazones/2a-d/11/pdata/
- FAIR Data/Hydrazones/2a-d/11/pdata/1/
- FAIR Data/Hydrazones/2a-d/11/pdata/1/outd
- FAIR Data/Hydrazones/2a-d/11/pdata/1/proc
- FAIR Data/Hydrazones/2a-d/11/pdata/1/procs
- FAIR Data/Hydrazones/2a-d/11/pdata/1/title
- FAIR Data/Hydrazones/2a-d/11/precom.output
- FAIR Data/Hydrazones/2a-d/11/prosol_History
- FAIR Data/Hydrazones/2a-d/11/pulseprogram
- FAIR Data/Hydrazones/2a-d/11/scon2
- FAIR Data/Hydrazones/2a-d/11/shimvalues
- FAIR Data/Hydrazones/2a-d/11/specpar
- FAIR Data/Hydrazones/2a-d/11/stanprogram1896
- FAIR Data/Hydrazones/2a-d/11/uxnmr.info
- FAIR Data/Hydrazones/2a-d/11/uxnmr.par
- FAIR Data/Hydrazones/2a-d2/
- FAIR Data/Hydrazones/2a-d2/10/
- FAIR Data/Hydrazones/2a-d2/10/acqu
- FAIR Data/Hydrazones/2a-d2/10/acqus
- FAIR Data/Hydrazones/2a-d2/10/audita.txt
- FAIR Data/Hydrazones/2a-d2/10/fid
- FAIR Data/Hydrazones/2a-d2/10/format.temp
- FAIR Data/Hydrazones/2a-d2/10/fq1list
- FAIR Data/Hydrazones/2a-d2/10/pdata/
- FAIR Data/Hydrazones/2a-d2/10/pdata/1/
- FAIR Data/Hydrazones/2a-d2/10/pdata/1/outd
- FAIR Data/Hydrazones/2a-d2/10/pdata/1/proc
- FAIR Data/Hydrazones/2a-d2/10/pdata/1/procs
- FAIR Data/Hydrazones/2a-d2/10/pdata/1/title
- FAIR Data/Hydrazones/2a-d2/10/prosol_History
- FAIR Data/Hydrazones/2a-d2/10/pulseprogram
- FAIR Data/Hydrazones/2a-d2/10/scon2
- FAIR Data/Hydrazones/2a-d2/10/shimvalues
- FAIR Data/Hydrazones/2a-d2/10/specpar
- FAIR Data/Hydrazones/2a-d2/10/uxnmr.info
- FAIR Data/Hydrazones/2a-d2/10/uxnmr.par
- FAIR Data/Hydrazones/2a-d2/11/
- FAIR Data/Hydrazones/2a-d2/11/acqu
- FAIR Data/Hydrazones/2a-d2/11/acqus
- FAIR Data/Hydrazones/2a-d2/11/audita.txt
- FAIR Data/Hydrazones/2a-d2/11/cpdprg2
- FAIR Data/Hydrazones/2a-d2/11/fid
- FAIR Data/Hydrazones/2a-d2/11/format.temp
- FAIR Data/Hydrazones/2a-d2/11/fq1list
- FAIR Data/Hydrazones/2a-d2/11/pdata/
- FAIR Data/Hydrazones/2a-d2/11/pdata/1/
- FAIR Data/Hydrazones/2a-d2/11/pdata/1/outd
- FAIR Data/Hydrazones/2a-d2/11/pdata/1/proc
- FAIR Data/Hydrazones/2a-d2/11/pdata/1/procs
- FAIR Data/Hydrazones/2a-d2/11/pdata/1/title
- FAIR Data/Hydrazones/2a-d2/11/precom.output
- FAIR Data/Hydrazones/2a-d2/11/prosol_History
- FAIR Data/Hydrazones/2a-d2/11/pulseprogram
- FAIR Data/Hydrazones/2a-d2/11/scon2
- FAIR Data/Hydrazones/2a-d2/11/shimvalues
- FAIR Data/Hydrazones/2a-d2/11/specpar
- FAIR Data/Hydrazones/2a-d2/11/stanprogram23460
- FAIR Data/Hydrazones/2a-d2/11/uxnmr.info
- FAIR Data/Hydrazones/2a-d2/11/uxnmr.par
- FAIR Data/Hydrazones/2b/
- FAIR Data/Hydrazones/2b/10/
- FAIR Data/Hydrazones/2b/10/acqu
- FAIR Data/Hydrazones/2b/10/acqus
- FAIR Data/Hydrazones/2b/10/audita.txt
- FAIR Data/Hydrazones/2b/10/fid
- FAIR Data/Hydrazones/2b/10/format.temp
- FAIR Data/Hydrazones/2b/10/fq1list
- FAIR Data/Hydrazones/2b/10/pdata/
- FAIR Data/Hydrazones/2b/10/pdata/1/
- FAIR Data/Hydrazones/2b/10/pdata/1/1i
- FAIR Data/Hydrazones/2b/10/pdata/1/1r
- FAIR Data/Hydrazones/2b/10/pdata/1/auditp.txt
- FAIR Data/Hydrazones/2b/10/pdata/1/intrng
- FAIR Data/Hydrazones/2b/10/pdata/1/outd
- FAIR Data/Hydrazones/2b/10/pdata/1/proc
- FAIR Data/Hydrazones/2b/10/pdata/1/procs
- FAIR Data/Hydrazones/2b/10/pdata/1/title
- FAIR Data/Hydrazones/2b/10/prosol_History
- FAIR Data/Hydrazones/2b/10/pulseprogram
- FAIR Data/Hydrazones/2b/10/scon2
- FAIR Data/Hydrazones/2b/10/shimvalues
- FAIR Data/Hydrazones/2b/10/specpar
- FAIR Data/Hydrazones/2b/10/uxnmr.info
- FAIR Data/Hydrazones/2b/10/uxnmr.par
- FAIR Data/Hydrazones/2b/11/
- FAIR Data/Hydrazones/2b/11/acqu
- FAIR Data/Hydrazones/2b/11/acqus
- FAIR Data/Hydrazones/2b/11/audita.txt
- FAIR Data/Hydrazones/2b/11/cpdprg2
- FAIR Data/Hydrazones/2b/11/fid
- FAIR Data/Hydrazones/2b/11/format.temp
- FAIR Data/Hydrazones/2b/11/fq1list
- FAIR Data/Hydrazones/2b/11/pdata/
- FAIR Data/Hydrazones/2b/11/pdata/1/
- FAIR Data/Hydrazones/2b/11/pdata/1/outd
- FAIR Data/Hydrazones/2b/11/pdata/1/proc
- FAIR Data/Hydrazones/2b/11/pdata/1/procs
- FAIR Data/Hydrazones/2b/11/pdata/1/title
- FAIR Data/Hydrazones/2b/11/precom.output
- FAIR Data/Hydrazones/2b/11/prosol_History
- FAIR Data/Hydrazones/2b/11/pulseprogram
- FAIR Data/Hydrazones/2b/11/scon2
- FAIR Data/Hydrazones/2b/11/shimvalues
- FAIR Data/Hydrazones/2b/11/specpar
- FAIR Data/Hydrazones/2b/11/stanprogram3356
- FAIR Data/Hydrazones/2b/11/uxnmr.info
- FAIR Data/Hydrazones/2b/11/uxnmr.par
- FAIR Data/Hydrazones/2c/
- FAIR Data/Hydrazones/2c/10/
- FAIR Data/Hydrazones/2c/10/acqu
- FAIR Data/Hydrazones/2c/10/acqus
- FAIR Data/Hydrazones/2c/10/audita.txt
- FAIR Data/Hydrazones/2c/10/fid
- FAIR Data/Hydrazones/2c/10/format.temp
- FAIR Data/Hydrazones/2c/10/fq1list
- FAIR Data/Hydrazones/2c/10/pdata/
- FAIR Data/Hydrazones/2c/10/pdata/1/
- FAIR Data/Hydrazones/2c/10/pdata/1/1i
- FAIR Data/Hydrazones/2c/10/pdata/1/1r
- FAIR Data/Hydrazones/2c/10/pdata/1/auditp.txt
- FAIR Data/Hydrazones/2c/10/pdata/1/intrng
- FAIR Data/Hydrazones/2c/10/pdata/1/outd
- FAIR Data/Hydrazones/2c/10/pdata/1/proc
- FAIR Data/Hydrazones/2c/10/pdata/1/procs
- FAIR Data/Hydrazones/2c/10/pdata/1/title
- FAIR Data/Hydrazones/2c/10/prosol_History
- FAIR Data/Hydrazones/2c/10/pulseprogram
- FAIR Data/Hydrazones/2c/10/scon2
- FAIR Data/Hydrazones/2c/10/shimvalues
- FAIR Data/Hydrazones/2c/10/specpar
- FAIR Data/Hydrazones/2c/10/uxnmr.info
- FAIR Data/Hydrazones/2c/10/uxnmr.par
- FAIR Data/Hydrazones/2c/11/
- FAIR Data/Hydrazones/2c/11/acqu
- FAIR Data/Hydrazones/2c/11/acqus
- FAIR Data/Hydrazones/2c/11/audita.txt
- FAIR Data/Hydrazones/2c/11/cpdprg2
- FAIR Data/Hydrazones/2c/11/fid
- FAIR Data/Hydrazones/2c/11/format.temp
- FAIR Data/Hydrazones/2c/11/fq1list
- FAIR Data/Hydrazones/2c/11/pdata/
- FAIR Data/Hydrazones/2c/11/pdata/1/
- FAIR Data/Hydrazones/2c/11/pdata/1/outd
- FAIR Data/Hydrazones/2c/11/pdata/1/proc
- FAIR Data/Hydrazones/2c/11/pdata/1/procs
- FAIR Data/Hydrazones/2c/11/pdata/1/title
- FAIR Data/Hydrazones/2c/11/precom.output
- FAIR Data/Hydrazones/2c/11/prosol_History
- FAIR Data/Hydrazones/2c/11/pulseprogram
- FAIR Data/Hydrazones/2c/11/scon2
- FAIR Data/Hydrazones/2c/11/shimvalues
- FAIR Data/Hydrazones/2c/11/specpar
- FAIR Data/Hydrazones/2c/11/stanprogram245328
- FAIR Data/Hydrazones/2c/11/uxnmr.info
- FAIR Data/Hydrazones/2c/11/uxnmr.par
- FAIR Data/Hydrazones/2d/
- FAIR Data/Hydrazones/2d/10/
- FAIR Data/Hydrazones/2d/10/acqu
- FAIR Data/Hydrazones/2d/10/acqus
- FAIR Data/Hydrazones/2d/10/audita.txt
- FAIR Data/Hydrazones/2d/10/fid
- FAIR Data/Hydrazones/2d/10/format.temp
- FAIR Data/Hydrazones/2d/10/fq1list
- FAIR Data/Hydrazones/2d/10/pdata/
- FAIR Data/Hydrazones/2d/10/pdata/1/
- FAIR Data/Hydrazones/2d/10/pdata/1/outd
- FAIR Data/Hydrazones/2d/10/pdata/1/proc
- FAIR Data/Hydrazones/2d/10/pdata/1/procs
- FAIR Data/Hydrazones/2d/10/pdata/1/title
- FAIR Data/Hydrazones/2d/10/prosol_History
- FAIR Data/Hydrazones/2d/10/pulseprogram
- FAIR Data/Hydrazones/2d/10/scon2
- FAIR Data/Hydrazones/2d/10/shimvalues
- FAIR Data/Hydrazones/2d/10/specpar
- FAIR Data/Hydrazones/2d/10/uxnmr.info
- FAIR Data/Hydrazones/2d/10/uxnmr.par
- FAIR Data/Hydrazones/2d/11/
- FAIR Data/Hydrazones/2d/11/acqu
- FAIR Data/Hydrazones/2d/11/acqus
- FAIR Data/Hydrazones/2d/11/audita.txt
- FAIR Data/Hydrazones/2d/11/cpdprg2
- FAIR Data/Hydrazones/2d/11/fid
- FAIR Data/Hydrazones/2d/11/format.temp
- FAIR Data/Hydrazones/2d/11/fq1list
- FAIR Data/Hydrazones/2d/11/pdata/
- FAIR Data/Hydrazones/2d/11/pdata/1/
- FAIR Data/Hydrazones/2d/11/pdata/1/outd
- FAIR Data/Hydrazones/2d/11/pdata/1/proc
- FAIR Data/Hydrazones/2d/11/pdata/1/procs
- FAIR Data/Hydrazones/2d/11/pdata/1/title
- FAIR Data/Hydrazones/2d/11/precom.output
- FAIR Data/Hydrazones/2d/11/prosol_History
- FAIR Data/Hydrazones/2d/11/pulseprogram
- FAIR Data/Hydrazones/2d/11/scon2
- FAIR Data/Hydrazones/2d/11/shimvalues
- FAIR Data/Hydrazones/2d/11/specpar
- FAIR Data/Hydrazones/2d/11/stanprogram4760
- FAIR Data/Hydrazones/2d/11/uxnmr.info
- FAIR Data/Hydrazones/2d/11/uxnmr.par
- FAIR Data/Hydrazones/2e/
- FAIR Data/Hydrazones/2e/10/
- FAIR Data/Hydrazones/2e/10/acqu
- FAIR Data/Hydrazones/2e/10/acqus
- FAIR Data/Hydrazones/2e/10/audita.txt
- FAIR Data/Hydrazones/2e/10/fid
- FAIR Data/Hydrazones/2e/10/format.temp
- FAIR Data/Hydrazones/2e/10/fq1list
- FAIR Data/Hydrazones/2e/10/pdata/
- FAIR Data/Hydrazones/2e/10/pdata/1/
- FAIR Data/Hydrazones/2e/10/pdata/1/1i
- FAIR Data/Hydrazones/2e/10/pdata/1/1r
- FAIR Data/Hydrazones/2e/10/pdata/1/auditp.txt
- FAIR Data/Hydrazones/2e/10/pdata/1/intrng
- FAIR Data/Hydrazones/2e/10/pdata/1/outd
- FAIR Data/Hydrazones/2e/10/pdata/1/proc
- FAIR Data/Hydrazones/2e/10/pdata/1/procs
- FAIR Data/Hydrazones/2e/10/pdata/1/title
- FAIR Data/Hydrazones/2e/10/prosol_History
[truncated: 3,571 more entries]
