# Supplementary material for: Intramolecular Cobalt Porphyrin-Catalyzed Alkylation of 1-Isoindolinones by Site-Selective Insertion into a C(sp3)–H Bond
Source: Org Lett. 2024 Aug 27;26(35):7302–6. doi: 10.1021/acs.orglett.4c02270 (PMC11385374; doi:10.1021/acs.orglett.4c02270)
Supplement: Supplementary file 2 — ol4c02270_si_002.zip [file ol4c02270_si_002.zip › FAIR Data/Hydrazones/2a/10/shimvalues]

# Thu Feb 01 09:38:51 2024
#$$PROBEID=2
#$$PROBEINFO=5 mm PABBI 1H/D-BB Z-GRD Z810701/0133
#$$PICSINFO=Z810701_0133_02.par
#$$SHIMID=292722
#
# Active Shim Gradients
#
Z           		-356            
Z2          		1894            
Z3          		2721            
Z4          		2741            
Z5          		-614            
Z6          		4197            
Z7          		90              
Z8          		10405           
X           		-35             
XZ          		969             
XZ2         		2098            
XZ3         		-3444           
XZ4         		-1728           
XZ5         		-29243          
Y           		2095            
YZ          		731             
YZ2         		3589            
YZ3         		-3033           
YZ4         		2609            
YZ5         		-15300          
XY          		-934            
XYZ         		-868            
XYZ2        		-2727           
XYZ3        		1657            
XYZ4        		4333            
XYZ5        		0               
(X2-Y2)     		-3406           
(X2-Y2)Z    		3414            
(X2-Y2)Z2   		-327            
(X2-Y2)Z3   		-185            
(X2-Y2)Z4   		3332            
(X2-Y2)Z5   		0               
X3          		-10241          
X3Z         		-5963           
Y3          		1971            
Y3Z         		-433            
#
# Lock Parameter
#
FIELD		5242.707
LOCKPHASE		336.000 
LOCKPOWER		-20.000 
LOCKGAIN		92.884  
LOCKDC		-75.000 
LOCKSHIFT		2.490   
LOOPGAIN		5.000   
LOOPTIME		0.250   
LOOPFILTER		500.000 
#
IEEE64_VERSION_CODE 1
#
# Shim currents 
#
SHIM_SETTING [1 ]  112.30067873    
SHIM_SETTING [2 ]  -3524.79875976  
SHIM_SETTING [3 ]  2115.64751157   
SHIM_SETTING [4 ]  4293.65254485   
SHIM_SETTING [5 ]  -3455.16085929  
SHIM_SETTING [6 ]  -2719.16073121  
SHIM_SETTING [7 ]  18406.77070052  
SHIM_SETTING [8 ]  16507.14546432  
SHIM_SETTING [9 ]  4020.37798608   
SHIM_SETTING [10]  2908.94718098   
SHIM_SETTING [11]  0.00000000      
SHIM_SETTING [12]  2403.71400000   
SHIM_SETTING [13]  1538.19900000   
SHIM_SETTING [14]  -2074.73800000  
SHIM_SETTING [15]  -11279.06332569 
SHIM_SETTING [16]  13310.55567431  
SHIM_SETTING [17]  -2285.18600000  
SHIM_SETTING [18]  2962.61400000   
SHIM_SETTING [19]  -33489.36065500 
SHIM_SETTING [20]  29520.76434500  
SHIM_SETTING [21]  2293.54200000   
SHIM_SETTING [22]  -4261.13000000  
SHIM_SETTING [23]  -3975.00300000  
SHIM_SETTING [24]  -9021.54600000  
SHIM_SETTING [25]  1729.77200000   
SHIM_SETTING [26]  573.44000000    
SHIM_SETTING [27]  -7859.22000000  
SHIM_SETTING [28]  -253.90846789   
SHIM_SETTING [29]  4927.92000000   
SHIM_SETTING [30]  2000.90200000   
SHIM_SETTING [31]  -2866.42000000  
SHIM_SETTING [32]  14389.25453211  
SHIM_SETTING [33]  -963.60700000   
SHIM_SETTING [34]  -1676.23400000  
SHIM_SETTING [35]  -4929.59900000  
SHIM_SETTING [36]  -1609.76800000  
SHIM_SETTING [37]  19222.72135706  
SHIM_SETTING [38]  -15404.67464294 
SHIM_SETTING [39]  -2797.48800000  
SHIM_SETTING [40]  0.00000000      
