# Supplementary material for: Intramolecular Cobalt Porphyrin-Catalyzed Alkylation of 1-Isoindolinones by Site-Selective Insertion into a C(sp3)–H Bond
Source: Org Lett. 2024 Aug 27;26(35):7302–6. doi: 10.1021/acs.orglett.4c02270 (PMC11385374; doi:10.1021/acs.orglett.4c02270)
Supplement: Supplementary file 2 — ol4c02270_si_002.zip [file ol4c02270_si_002.zip › FAIR Data/Hydrazones/2a/11/shimvalues]

# Fri Feb 02 02:36:37 2024
#$$PROBEIDENTIFIER=Z124646_0001
#$$PROBENAME=CP QNP 500S2 F/P/C/SI-H-D-05 Z
#$$SHIMID=292722
#
# Active Shim Gradients
#
Z           		1850            
Z2          		4663            
Z3          		809             
Z4          		3564            
Z5          		-223            
Z6          		-253            
Z7          		-3600           
Z8          		0               
X           		-11232          
XZ          		-4024           
XZ2         		-1950           
XZ3         		2571            
XZ4         		211             
XZ5         		14109           
Y           		-8328           
YZ          		1830            
YZ2         		-1488           
YZ3         		794             
YZ4         		-2218           
YZ5         		-19513          
XY          		-6240           
XYZ         		4582            
XYZ2        		2469            
XYZ3        		-1041           
XYZ4        		-3558           
XYZ5        		0               
(X2-Y2)     		-198            
(X2-Y2)Z    		-3164           
(X2-Y2)Z2   		218             
(X2-Y2)Z3   		2002            
(X2-Y2)Z4   		-636            
(X2-Y2)Z5   		0               
X3          		3630            
X3Z         		5447            
Y3          		3476            
Y3Z         		630             
#
# Lock Parameter
#
FIELD		-8219.243
LOCKPHASE		96.800  
LOCKPOWER		-20.000 
LOCKGAIN		114.346 
LOCKDC		-75.000 
LOCKSHIFT		2.490   
LOOPGAIN		5.000   
LOOPTIME		0.250   
LOOPFILTER		500.000 
#
IEEE64_VERSION_CODE 1
#
# Shim currents 
#
SHIM_SETTING [1 ]  516.96613321    
SHIM_SETTING [2 ]  5230.38850552   
SHIM_SETTING [3 ]  2832.21145992   
SHIM_SETTING [4 ]  -2383.61907870  
SHIM_SETTING [5 ]  1573.77320710   
SHIM_SETTING [6 ]  521.59439701    
SHIM_SETTING [7 ]  1906.85542708   
SHIM_SETTING [8 ]  8740.30674331   
SHIM_SETTING [9 ]  1506.97499770   
SHIM_SETTING [10]  3058.38596712   
SHIM_SETTING [11]  0.00000000      
SHIM_SETTING [12]  2846.80400000   
SHIM_SETTING [13]  4106.12400000   
SHIM_SETTING [14]  -881.65100000   
SHIM_SETTING [15]  -8766.86116972  
SHIM_SETTING [16]  -15163.08616972 
SHIM_SETTING [17]  -11530.46000000 
SHIM_SETTING [18]  -8837.15400000  
SHIM_SETTING [19]  10652.68689265  
SHIM_SETTING [20]  -19774.20610735 
SHIM_SETTING [21]  -1890.12400000  
SHIM_SETTING [22]  1480.83100000   
SHIM_SETTING [23]  -3218.32000000  
SHIM_SETTING [24]  3773.60500000   
SHIM_SETTING [25]  702.62600000    
SHIM_SETTING [26]  -1886.39800000  
SHIM_SETTING [27]  4402.29000000   
SHIM_SETTING [28]  -14583.27238991 
SHIM_SETTING [29]  -5661.89100000  
SHIM_SETTING [30]  -5628.06000000  
SHIM_SETTING [31]  -9425.04500000  
SHIM_SETTING [32]  -6132.64938991  
SHIM_SETTING [33]  594.38600000    
SHIM_SETTING [34]  -7032.60100000  
SHIM_SETTING [35]  -602.59800000   
SHIM_SETTING [36]  -8379.53000000  
SHIM_SETTING [37]  13431.01763088  
SHIM_SETTING [38]  -23823.82036912 
SHIM_SETTING [39]  -872.82900000   
SHIM_SETTING [40]  0.00000000      
