# Supplementary material for: Intramolecular Cobalt Porphyrin-Catalyzed Alkylation of 1-Isoindolinones by Site-Selective Insertion into a C(sp3)–H Bond
Source: Org Lett. 2024 Aug 27;26(35):7302–6. doi: 10.1021/acs.orglett.4c02270 (PMC11385374; doi:10.1021/acs.orglett.4c02270)
Supplement: Supplementary file 2 — ol4c02270_si_002.zip [file ol4c02270_si_002.zip › FAIR Data/Hydrazones/2a-d/10/audita.txt]

##TITLE= Audit trail, TOPSPIN		Version 3.2
##JCAMPDX= 5.01
##ORIGIN= Bruker BioSpin GmbH
##OWNER= nmrsu
$$ C:/data/akbach/nmr/CB-871/10/audita.txt
##AUDIT TRAIL=  $$ (NUMBER, WHEN, WHO, WHERE, PROCESS, VERSION, WHAT)
(   1,<2024-05-03 14:17:13.525 +0200>,<nmrsu>,<AVHD500>,<go>,<TOPSPIN 3.2>,
      <created by zg
	started at 2024-05-03 14:15:45.260 +0200,
	POWCHK enabled, PULCHK disabled,
       configuration hash MD5:
       2B 85 8C 2C A4 5D 4F E8 26 09 53 6C 12 3F DF 7F
       data hash MD5: 64K
       12 7C 5B A3 CB 41 17 30 E1 E7 6E 25 B0 41 62 5D>)
(   2,<2024-05-03 14:17:14.071 +0200>,<nmrsu>,<AVHD500>,<audit>,<TOPSPIN 3.2>,
      <user comment:
       ICON-NMR User ID: akbach
       data hash MD5: 64K
       12 7C 5B A3 CB 41 17 30 E1 E7 6E 25 B0 41 62 5D>)
##END=

$$ hash MD5
$$ 98 D3 A8 A8 FC A3 EE C0 B9 86 E3 BB B2 C1 F7 C9
