# Supplementary material for: Intramolecular Cobalt Porphyrin-Catalyzed Alkylation of 1-Isoindolinones by Site-Selective Insertion into a C(sp3)–H Bond
Source: Org Lett. 2024 Aug 27;26(35):7302–6. doi: 10.1021/acs.orglett.4c02270 (PMC11385374; doi:10.1021/acs.orglett.4c02270)
Supplement: Supplementary file 2 — ol4c02270_si_002.zip [file ol4c02270_si_002.zip › FAIR Data/Hydrazones/2a-d/10/pdata/1/auditp.txt]

##TITLE= Audit trail, TOPSPIN		Version 3.2
##JCAMPDX= 5.01
##ORIGIN= Bruker BioSpin GmbH
##OWNER= nmrsu
$$ C:/data/akbach/nmr/CB-871/10/pdata/1/auditp.txt
##AUDIT TRAIL=  $$ (NUMBER, WHEN, WHO, WHERE, PROCESS, VERSION, WHAT)
(   1,<2024-05-03 14:17:13.525 +0200>,<nmrsu>,<AVHD500>,<go>,<TOPSPIN 3.2>,
      <created by zg
	started at 2024-05-03 14:15:45.260 +0200,
	POWCHK enabled, PULCHK disabled,
       configuration hash MD5:
       2B 85 8C 2C A4 5D 4F E8 26 09 53 6C 12 3F DF 7F
       data hash MD5: 64K
       12 7C 5B A3 CB 41 17 30 E1 E7 6E 25 B0 41 62 5D>)
(   2,<2024-05-03 14:17:14.071 +0200>,<nmrsu>,<AVHD500>,<audit>,<TOPSPIN 3.2>,
      <user comment:
       ICON-NMR User ID: akbach
       data hash MD5: 64K
       12 7C 5B A3 CB 41 17 30 E1 E7 6E 25 B0 41 62 5D>)
(   3,<2024-05-03 14:17:43.024 +0200>,<nmrsu>,<AVHD500>,<proc1d>,<TOPSPIN 3.2>,
      <Start of raw data processing
       ef LB = 0.3 FT_mod = 6 PKNL = 1 SI = 64K 
       data hash MD5: 64K
       76 2E C9 1B 9A 2B 7B 25 3E F5 C9 69 5A 66 C6 8E>)
(   4,<2024-05-03 14:17:43.586 +0200>,<nmrsu>,<AVHD500>,<proc1d>,<TOPSPIN 3.2>,
      <apk 
       data hash MD5: 64K
       48 79 8C 1E 71 ED 6B A0 A2 E4 73 0F 34 65 56 4C>)
(   5,<2024-05-03 14:17:43.773 +0200>,<nmrsu>,<AVHD500>,<proc1d>,<TOPSPIN 3.2>,
      <abs ABSG = 5 
       data hash MD5: 64K
       37 CB 88 F6 42 1E 73 8B CA E9 CA F4 CD 2E 8C 5F>)
##END=

$$ hash MD5
$$ 41 F7 08 07 E2 EC 0B 8C 6E 0C D7 D3 3A EF C4 C3
