# Supplementary material for: Intramolecular Cobalt Porphyrin-Catalyzed Alkylation of 1-Isoindolinones by Site-Selective Insertion into a C(sp3)–H Bond
Source: Org Lett. 2024 Aug 27;26(35):7302–6. doi: 10.1021/acs.orglett.4c02270 (PMC11385374; doi:10.1021/acs.orglett.4c02270)
Supplement: Supplementary file 2 — ol4c02270_si_002.zip [file ol4c02270_si_002.zip › FAIR Data/Hydrazones/2a-d/11/audita.txt]

##TITLE= Audit trail, TopSpin 3.6.2
##JCAMPDX= 5.01
##ORIGIN= Bruker BioSpin GmbH
##OWNER= nmrsu
$$ C:/data/akbach/nmr/CB-871_13C/11/audita.txt
##AUDIT TRAIL=  $$ (NUMBER, WHEN, WHO, WHERE, PROCESS, VERSION, WHAT)
(   1,<2024-05-06 13:12:32.643 +0200>,<nmrsu>,<DESKTOP-905HGCL>,<go4>,<TopSpin 3.6.2>,
      <created by zg
	started at 2024-05-06 11:45:41.772 +0200,
	POWCHK enabled, PULCHK disabled,
       configuration hash MD5:
       AD DC FF 1D 00 D1 E3 1E A0 AF 64 95 7E A8 C4 F4
       data hash MD5: 64K
       EC 08 25 AC 09 15 78 F5 9C A7 B1 F8 C5 4D 78 0A>)
(   2,<2024-05-06 13:12:32.721 +0200>,<nmrsu>,<DESKTOP-905HGCL>,<audit>,<TopSpin 3.6.2>,
      <user comment:
       ICON-NMR User ID: akbach
       data hash MD5: 64K
       EC 08 25 AC 09 15 78 F5 9C A7 B1 F8 C5 4D 78 0A>)
##END=

$$ hash MD5
$$ 41 C4 45 47 63 47 14 D8 17 36 14 90 69 81 A7 6B
