# Supplementary material for: Intramolecular Cobalt Porphyrin-Catalyzed Alkylation of 1-Isoindolinones by Site-Selective Insertion into a C(sp3)–H Bond
Source: Org Lett. 2024 Aug 27;26(35):7302–6. doi: 10.1021/acs.orglett.4c02270 (PMC11385374; doi:10.1021/acs.orglett.4c02270)
Supplement: Supplementary file 2 — ol4c02270_si_002.zip [file ol4c02270_si_002.zip › FAIR Data/Hydrazones/2a-d/11/pdata/1/outd]

##TITLE= Parameter file, TopSpin 3.6.2
##JCAMPDX= 5.0
##DATATYPE= Parameter Values
##NPOINTS= 1	$$ modification sequence number
##ORIGIN= Bruker BioSpin GmbH
##OWNER= nmrsu
$$ 2024-05-06 10:07:38.315 +0200  nmrsu@DESKTOP-905HGCL
$$ C:/Bruker/TopSpin3.6.2/prog/curdir/changer/inmrchanger/Apr29-2024-1339-cs/36/36.125/data/nmr/CB-871_13C/11/pdata/1/outd
$$ process C:\Bruker\TopSpin3.6.2\prog\mod\xwish3.exe
##$CURPLOT= <HP LaserJet P2050 Series PCL6>
##$CURPRIN= <$HP LaserJet P2050 Series PCL6>
##$DFORMAT= <normdp>
##$LAYOUT= <+/1D_X.xwp>
##$LFORMAT= <normlp>
##$PFORMAT= <normpl>
##END=
