# Supplementary material for: Intramolecular Cobalt Porphyrin-Catalyzed Alkylation of 1-Isoindolinones by Site-Selective Insertion into a C(sp3)–H Bond
Source: Org Lett. 2024 Aug 27;26(35):7302–6. doi: 10.1021/acs.orglett.4c02270 (PMC11385374; doi:10.1021/acs.orglett.4c02270)
Supplement: Supplementary file 2 — ol4c02270_si_002.zip [file ol4c02270_si_002.zip › FAIR Data/Hydrazones/2a-d2/10/shimvalues]

# Tue Mar 05 18:07:00 2024
#$$PROBEID=2
#$$PROBEINFO=5 mm PABBI 1H/D-BB Z-GRD Z810701/0133
#$$PICSINFO=Z810701_0133_02.par
#$$SHIMID=292722
#
# Active Shim Gradients
#
Z           		-534            
Z2          		1791            
Z3          		2638            
Z4          		2426            
Z5          		-654            
Z6          		4905            
Z7          		90              
Z8          		10405           
X           		84              
XZ          		1112            
XZ2         		2635            
XZ3         		-3724           
XZ4         		-1621           
XZ5         		-29243          
Y           		2118            
YZ          		1014            
YZ2         		4141            
YZ3         		-3240           
YZ4         		2345            
YZ5         		-15300          
XY          		-1310           
XYZ         		-1004           
XYZ2        		-2523           
XYZ3        		1657            
XYZ4        		4333            
XYZ5        		0               
(X2-Y2)     		-3195           
(X2-Y2)Z    		3427            
(X2-Y2)Z2   		-596            
(X2-Y2)Z3   		-185            
(X2-Y2)Z4   		3332            
(X2-Y2)Z5   		0               
X3          		-9803           
X3Z         		-5963           
Y3          		1486            
Y3Z         		-433            
#
# Lock Parameter
#
FIELD		5240.718
LOCKPHASE		334.000 
LOCKPOWER		-20.000 
LOCKGAIN		92.909  
LOCKDC		-75.000 
LOCKSHIFT		2.490   
LOOPGAIN		5.000   
LOOPTIME		0.250   
LOOPFILTER		500.000 
#
IEEE64_VERSION_CODE 1
#
# Shim currents 
#
SHIM_SETTING [1 ]  14.32857457     
SHIM_SETTING [2 ]  -3822.89129496  
SHIM_SETTING [3 ]  1987.94923766   
SHIM_SETTING [4 ]  3829.82492468   
SHIM_SETTING [5 ]  -3464.20484129  
SHIM_SETTING [6 ]  -2606.66608644  
SHIM_SETTING [7 ]  18690.73398689  
SHIM_SETTING [8 ]  16920.39402819  
SHIM_SETTING [9 ]  4085.89058748   
SHIM_SETTING [10]  3031.96498438   
SHIM_SETTING [11]  0.00000000      
SHIM_SETTING [12]  1918.75000000   
SHIM_SETTING [13]  1053.23500000   
SHIM_SETTING [14]  -1862.01400000  
SHIM_SETTING [15]  -10679.81727523 
SHIM_SETTING [16]  14130.62072477  
SHIM_SETTING [17]  -2273.33400000  
SHIM_SETTING [18]  2278.21100000   
SHIM_SETTING [19]  -33686.61250059 
SHIM_SETTING [20]  29668.51049941  
SHIM_SETTING [21]  2173.74700000   
SHIM_SETTING [22]  -4406.50600000  
SHIM_SETTING [23]  -3557.93800000  
SHIM_SETTING [24]  -8622.51400000  
SHIM_SETTING [25]  1885.20200000   
SHIM_SETTING [26]  723.15300000    
SHIM_SETTING [27]  -7646.49600000  
SHIM_SETTING [28]  253.07638991    
SHIM_SETTING [29]  4697.40600000   
SHIM_SETTING [30]  1830.99400000   
SHIM_SETTING [31]  -2592.86200000  
SHIM_SETTING [32]  14706.79238991  
SHIM_SETTING [33]  -1138.58500000  
SHIM_SETTING [34]  -1580.02000000  
SHIM_SETTING [35]  -5550.65700000  
SHIM_SETTING [36]  -2039.65900000  
SHIM_SETTING [37]  18959.89636912  
SHIM_SETTING [38]  -15860.82563088 
SHIM_SETTING [39]  -3209.56300000  
SHIM_SETTING [40]  0.00000000      
