# Supplementary material for: Intramolecular Cobalt Porphyrin-Catalyzed Alkylation of 1-Isoindolinones by Site-Selective Insertion into a C(sp3)–H Bond
Source: Org Lett. 2024 Aug 27;26(35):7302–6. doi: 10.1021/acs.orglett.4c02270 (PMC11385374; doi:10.1021/acs.orglett.4c02270)
Supplement: Supplementary file 2 — ol4c02270_si_002.zip [file ol4c02270_si_002.zip › FAIR Data/Hydrazones/2a-d2/10/uxnmr.info]

CONFIGURATION INFORMATION
=========================

Path         : C:/Bruker/TopSpin3.2/conf/instr/spect/uxnmr.info
Date         : Fri Feb 02 15:17:46 2024
Release      : TOPSPIN Version 3.2-pl6
Installed in : C:/Bruker/TopSpin3.2
Host         : AVHD500
OS           : Windows 7 (Vs 6.1) Service Pack 1
CPU          : Intel(R) Xeon(R) CPU E5-1620 v2 @ 3.70GHz (8 cores at 3691 MHz with Hyperthreading)
User         : nmrsu
Description  : 500 HD OB
Location     : Technische Universitaet Muenchen Garching Germany
System       : Avance III NMR spectrometer
1H-frequency : 500.13 MHz
Order Number : 10165039
Configured in: C:/Bruker/TopSpin3.2/conf/instr/spect

IPSO: connected to spectrometer subnet
- TCP/IP address = 149.236.99.254
- Tctrl : 1
- Fctrls: 2
- Gctrl1: without digital preemphasis
- Rctrl : 1
- FREDs : none
- DPP : none

DRU: AQS DRU-E Z102520/04462 ECL 07.00
- TCP/IP address = 149.236.99.89
- Firmware Version = 140519
- DRU controls AQS-Rack and HPPR/2

AQS: connected to 149.236.99.89:/dev/tty10
  _Slot_ SBSB _____________________Board_____________________
  Number Addr Type HW-VS FW-VS ID  ECL Name   Description
  -----------------------------------------------------------
     2   0x10 0x43   0x5    CD  R  0.3 REC-1  AQS RXAD/2 600 Z130588/1749 ECL 00.03
     3   0x34 0xd6   0x1        X  4.1 REF-1  REF/3-600 Reference Board for AQS/3 Receiver
     4   0x24 0x32     0        S  2.2 SGU-1  AQS SGU/3 600 (2CH) Z117129/02089 ECL 02.02 FPGA-Vs=20131031
    13   0xa0 0x93     0        V  0.1 PS-1   
    14   0xa1 0x91     0        V  1.2 PS-2   AQS PSM-D Power Supply Module
    --   0x20 0xd8     0        B  2.0 MASTER AQS/3+ Chassis
     1   0x20  0x7     0        B      MASTER AQS Rack Master
  Logical Receiver/SGU configuration:


Router: none installed


Transmitters at the spectrometer subnet:
----------------------------------------
BLA_W1345083_0990 W1345083/0990 ECL 21:
- TCP/IP address = 149.236.99.253
- Firmware VS    = 20120627
- Amplifier      = BLAXH300/100 E 200-600MHZ INR: W1345083/0990 ECL 21
- Router         = BLMMR32 RF AMPLIFIER MODULE: W1345204/2463 ECL 20
- Controller     = BLA CONTROL BOARD 6 2CH: W1522050/010362 ECL 50
- QNP-Accessory  : 1 X-input and 1 H-input
LTRX Z109889/00771 ECL 03.01:
- TCP/IP address = 149.236.99.20
- Amplifier      = BSMS/2 LOCK TRANSCEIVER 500: Z109889/00771 ECL 03.01

BSMS: BSMS/2 connected to ethernet
- TCP/IP address = 149.236.99.20
- ELCB firmware version = 20140110
- GAB current limits = 0.0/X, 0.0/Y, 10.0/Z (in A)
- SCB channels = 40
- Shim System = BOSS3-SB
- L-TRX = BSMS/2 LOCK TRANSCEIVER 500: Z109889/00771 ECL 03.01
- Lock: on L-TRX board
- VTU_SPB = BSMS/2 SPB SENSOR & PNEUMATIC BD: Z115191/02497 ECL 04.00
- VTU_VPSB1 = BSMS/2 VARIABLE POWER SUPPLY BD: Z115193/02803 ECL 01.05

VTU: in BSMS/2 connected to ethernet
- TCP/IP address = 149.236.99.20

Preamplifiers :
HPPR: - HPPR/2 preamplifier connected to 149.236.99.89:/dev/tty10
    Type      : HPPR/2
    Controller: Application firmware = c.
                no LED display for tuning and matching
    Module  1 : HPLNA 19F1H (virtual 50 Ohm reference: 100.1%/-0.2deg, reflection meter)
                 PN=Z103204, SN=00604 from 20141022
    Module  2 : 2H
                 PN=Z003472, SN=01496 from 20141010
    Module  3 : XBB19F 2HS
                 PN=Z003505, SN=01718 from 20141028


Frequency generation:
- F1: for SGU
- F2: for SGU


RF cable connections (detected by 'confamp')
--------------------------------------------------------------------
SGU1 NORM output -> input 1 of transmitter 1 (BLAXH300/100 E 200-600MHZ INR W1345083/0990 at TCP/IP 149.236.99.253)
SGU1 AUX  output -> input 1 of transmitter 2 (BSMS/2 LOCK TRANSCEIVER 500 Z109889/00771 at TCP/IP 149.236.99.20)
SGU2 NORM output -> input 2 of transmitter 1 (BLAXH300/100 E 200-600MHZ INR W1345083/0990 at TCP/IP 149.236.99.253)
SGU2 AUX  output -> TUNE signal input of HPPR

Blanking cable connections (detected by 'confamp')
--------------------------------------------------------------------
transmitter 1 (BLAXH300/100 E 200-600MHZ INR W1345083/0990 at TCP/IP 149.236.99.253) amplifier 1H-100W uses blanking 2
transmitter 1 (BLAXH300/100 E 200-600MHZ INR W1345083/0990 at TCP/IP 149.236.99.253) amplifier X-300W uses blanking 1
transmitter 2 (BSMS/2 LOCK TRANSCEIVER 500 Z109889/00771 at TCP/IP 149.236.99.20) amplifier 2H-5W uses blanking 7

Switchbox (3 outputs: X / F / H) routing
--------------------------------------------------------------------
BLAXH300/100 E 200-600MHZ INR W1345083/0990 at TCP/IP 149.236.99.253 amplifier X-300W at blanking 1 can be routed to switchbox output 1 = X and output 2 = F
BLAXH300/100 E 200-600MHZ INR W1345083/0990 at TCP/IP 149.236.99.253 amplifier 1H-100W at blanking 2 can be routed to switchbox output 1 = X, output 2 = F and output 3 = H
