# Supplementary material for: Intramolecular Cobalt Porphyrin-Catalyzed Alkylation of 1-Isoindolinones by Site-Selective Insertion into a C(sp3)–H Bond
Source: Org Lett. 2024 Aug 27;26(35):7302–6. doi: 10.1021/acs.orglett.4c02270 (PMC11385374; doi:10.1021/acs.orglett.4c02270)
Supplement: Supplementary file 2 — ol4c02270_si_002.zip [file ol4c02270_si_002.zip › FAIR Data/Hydrazones/2a-d2/11/audita.txt]

##TITLE= Audit trail, TopSpin 3.6.2
##JCAMPDX= 5.01
##ORIGIN= Bruker BioSpin GmbH
##OWNER= nmrsu
$$ C:/data/akbach/nmr/CB-813_13C/11/audita.txt
##AUDIT TRAIL=  $$ (NUMBER, WHEN, WHO, WHERE, PROCESS, VERSION, WHAT)
(   1,<2024-03-07 09:58:38.575 +0100>,<nmrsu>,<DESKTOP-905HGCL>,<go4>,<TopSpin 3.6.2>,
      <created by zg
	started at 2024-03-07 08:31:48.523 +0100,
	POWCHK enabled, PULCHK disabled,
       configuration hash MD5:
       95 BA C4 F4 65 3D 3D 75 A8 58 98 BE 4C 76 B9 F5
       data hash MD5: 64K
       6F 50 86 EC 2A E3 3C 46 69 B4 D3 E6 38 75 7A A9>)
(   2,<2024-03-07 09:58:38.653 +0100>,<nmrsu>,<DESKTOP-905HGCL>,<audit>,<TopSpin 3.6.2>,
      <user comment:
       ICON-NMR User ID: akbach
       data hash MD5: 64K
       6F 50 86 EC 2A E3 3C 46 69 B4 D3 E6 38 75 7A A9>)
##END=

$$ hash MD5
$$ A9 B5 AD 47 8C 43 61 41 57 D8 35 51 1A 00 12 D5
