# Supplementary material for: Intramolecular Cobalt Porphyrin-Catalyzed Alkylation of 1-Isoindolinones by Site-Selective Insertion into a C(sp3)–H Bond
Source: Org Lett. 2024 Aug 27;26(35):7302–6. doi: 10.1021/acs.orglett.4c02270 (PMC11385374; doi:10.1021/acs.orglett.4c02270)
Supplement: Supplementary file 2 — ol4c02270_si_002.zip [file ol4c02270_si_002.zip › FAIR Data/Hydrazones/2a-d2/11/scon2]

##TITLE= Parameter file, TopSpin 3.6.2
##JCAMPDX= 5.0
##DATATYPE= Parameter Values
##NPOINTS= 1	$$ modification sequence number
##ORIGIN= Bruker BioSpin GmbH
##OWNER= nmrsu
$$ 2024-03-07 08:31:48.460 +0100  nmrsu@DESKTOP-905HGCL
$$ C:/data/akbach/nmr/CB-813_13C/11/scon2
$$ process C:\Bruker\TopSpin3.6.2\prog\mod\go4.exe
##$BLKTR= (0..19)
3 3 3 3 3 3 3 3 3 3 3 3 3 3 3 3 3 3 3 3
##$DE1= 8
##$DEADC= 0.5
##$DEPA= 4.5
##$DERX= 1.5
##$FILCOR= 0
##$GRADCHAN= 0
##$GRADPRE= (0..1)
10 10
##$HD_BLKTR= (0..19)
1 1 1 1 1 1 1 1 1 1 1 1 1 1 1 1 1 1 1 1
##$HD_DE1= 5
##$HD_DEADC= 0.5
##$HD_DEPA= 2.5
##$HD_DERX= 0.5
##END=
