# Supplementary material for: Intramolecular Cobalt Porphyrin-Catalyzed Alkylation of 1-Isoindolinones by Site-Selective Insertion into a C(sp3)–H Bond
Source: Org Lett. 2024 Aug 27;26(35):7302–6. doi: 10.1021/acs.orglett.4c02270 (PMC11385374; doi:10.1021/acs.orglett.4c02270)
Supplement: Supplementary file 2 — ol4c02270_si_002.zip [file ol4c02270_si_002.zip › FAIR Data/Hydrazones/2b/10/audita.txt]

##TITLE= Audit trail, TOPSPIN		Version 3.2
##JCAMPDX= 5.01
##ORIGIN= Bruker BioSpin GmbH
##OWNER= nmrsu
$$ C:/data/akbach/nmr/CB-599/10/audita.txt
##AUDIT TRAIL=  $$ (NUMBER, WHEN, WHO, WHERE, PROCESS, VERSION, WHAT)
(   1,<2023-09-23 01:39:46.643 +0200>,<nmrsu>,<AVHD500>,<go>,<TOPSPIN 3.2>,
      <created by zg
	started at 2023-09-23 01:38:18.441 +0200,
	POWCHK enabled, PULCHK disabled,
       configuration hash MD5:
       3B 50 43 53 66 37 B0 E1 C5 07 C3 FF 6A 32 34 A7
       data hash MD5: 64K
       5F FA B5 20 2E D7 46 7D 0B 23 2C 61 96 3D 4F B8>)
(   2,<2023-09-23 01:39:47.018 +0200>,<nmrsu>,<AVHD500>,<audit>,<TOPSPIN 3.2>,
      <user comment:
       ICON-NMR User ID: akbach
       data hash MD5: 64K
       5F FA B5 20 2E D7 46 7D 0B 23 2C 61 96 3D 4F B8>)
##END=

$$ hash MD5
$$ 7F 0A 9B E5 45 40 7E 00 61 1E 8A 50 BF 0A 74 D8
