# Supplementary material for: Intramolecular Cobalt Porphyrin-Catalyzed Alkylation of 1-Isoindolinones by Site-Selective Insertion into a C(sp3)–H Bond
Source: Org Lett. 2024 Aug 27;26(35):7302–6. doi: 10.1021/acs.orglett.4c02270 (PMC11385374; doi:10.1021/acs.orglett.4c02270)
Supplement: Supplementary file 2 — ol4c02270_si_002.zip [file ol4c02270_si_002.zip › FAIR Data/Hydrazones/2b/10/pdata/1/intrng]

P 0
11.146956   10.773823
7.794556   7.337826
7.337521   7.065680
4.203876   3.889626
3.592462   3.372793
3.372488   3.214143
3.213838   2.960913
2.646968   2.282378
2.282073   1.956840
1.117520   0.674215
