# Supplementary material for: Intramolecular Cobalt Porphyrin-Catalyzed Alkylation of 1-Isoindolinones by Site-Selective Insertion into a C(sp3)–H Bond
Source: Org Lett. 2024 Aug 27;26(35):7302–6. doi: 10.1021/acs.orglett.4c02270 (PMC11385374; doi:10.1021/acs.orglett.4c02270)
Supplement: Supplementary file 2 — ol4c02270_si_002.zip [file ol4c02270_si_002.zip › FAIR Data/Hydrazones/2b/11/audita.txt]

##TITLE= Audit trail, TopSpin 3.6.2
##JCAMPDX= 5.01
##ORIGIN= Bruker BioSpin GmbH
##OWNER= nmrsu
$$ C:/data/akbach/nmr/CB-599_13C/11/audita.txt
##AUDIT TRAIL=  $$ (NUMBER, WHEN, WHO, WHERE, PROCESS, VERSION, WHAT)
(   1,<2023-11-25 07:05:04.273 +0100>,<nmrsu>,<DESKTOP-905HGCL>,<go4>,<TopSpin 3.6.2>,
      <created by zg
	started at 2023-11-25 05:38:14.397 +0100,
	POWCHK enabled, PULCHK disabled,
       configuration hash MD5:
       D3 F6 9E 22 63 8D 3A 10 27 FB D4 83 24 1D 5E D5
       data hash MD5: 64K
       D8 8D A5 9B C9 D5 50 5B 24 78 77 DC 6D FA 4D CA>)
(   2,<2023-11-25 07:05:04.335 +0100>,<nmrsu>,<DESKTOP-905HGCL>,<audit>,<TopSpin 3.6.2>,
      <user comment:
       ICON-NMR User ID: akbach
       data hash MD5: 64K
       D8 8D A5 9B C9 D5 50 5B 24 78 77 DC 6D FA 4D CA>)
##END=

$$ hash MD5
$$ 79 C1 E9 94 D1 D0 60 E0 81 40 F5 AA AB AA D2 FE
