# Supplementary material for: Intramolecular Cobalt Porphyrin-Catalyzed Alkylation of 1-Isoindolinones by Site-Selective Insertion into a C(sp3)–H Bond
Source: Org Lett. 2024 Aug 27;26(35):7302–6. doi: 10.1021/acs.orglett.4c02270 (PMC11385374; doi:10.1021/acs.orglett.4c02270)
Supplement: Supplementary file 2 — ol4c02270_si_002.zip [file ol4c02270_si_002.zip › FAIR Data/Hydrazones/2c/10/audita.txt]

##TITLE= Audit trail, TOPSPIN		Version 3.2
##JCAMPDX= 5.01
##ORIGIN= Bruker BioSpin GmbH
##OWNER= nmrsu
$$ C:/data/akbach/nmr/CB-746/10/audita.txt
##AUDIT TRAIL=  $$ (NUMBER, WHEN, WHO, WHERE, PROCESS, VERSION, WHAT)
(   1,<2024-02-03 04:52:11.835 +0100>,<nmrsu>,<AVHD500>,<go>,<TOPSPIN 3.2>,
      <created by zg
	started at 2024-02-03 04:50:43.465 +0100,
	POWCHK enabled, PULCHK disabled,
       configuration hash MD5:
       2A C6 1E 78 AB FC AF ED 33 19 4E 3D 16 F4 46 F2
       data hash MD5: 64K
       1B D3 FC 68 3D D8 9A 7D 04 34 68 0D 23 B2 1C 0F>)
(   2,<2024-02-03 04:52:12.955 +0100>,<nmrsu>,<AVHD500>,<audit>,<TOPSPIN 3.2>,
      <user comment:
       ICON-NMR User ID: akbach
       data hash MD5: 64K
       1B D3 FC 68 3D D8 9A 7D 04 34 68 0D 23 B2 1C 0F>)
##END=

$$ hash MD5
$$ D3 99 35 F4 79 DE 29 E8 7A 1C 59 37 FE 41 24 53
