# Supplementary material for: Intramolecular Cobalt Porphyrin-Catalyzed Alkylation of 1-Isoindolinones by Site-Selective Insertion into a C(sp3)–H Bond
Source: Org Lett. 2024 Aug 27;26(35):7302–6. doi: 10.1021/acs.orglett.4c02270 (PMC11385374; doi:10.1021/acs.orglett.4c02270)
Supplement: Supplementary file 2 — ol4c02270_si_002.zip [file ol4c02270_si_002.zip › FAIR Data/Hydrazones/2c/10/pdata/1/auditp.txt]

##TITLE= Audit trail, TOPSPIN		Version 3.2
##JCAMPDX= 5.01
##ORIGIN= Bruker BioSpin GmbH
##OWNER= nmrsu
$$ C:/data/akbach/nmr/CB-746/10/pdata/1/auditp.txt
##AUDIT TRAIL=  $$ (NUMBER, WHEN, WHO, WHERE, PROCESS, VERSION, WHAT)
(   1,<2024-02-03 04:52:11.835 +0100>,<nmrsu>,<AVHD500>,<go>,<TOPSPIN 3.2>,
      <created by zg
	started at 2024-02-03 04:50:43.465 +0100,
	POWCHK enabled, PULCHK disabled,
       configuration hash MD5:
       2A C6 1E 78 AB FC AF ED 33 19 4E 3D 16 F4 46 F2
       data hash MD5: 64K
       1B D3 FC 68 3D D8 9A 7D 04 34 68 0D 23 B2 1C 0F>)
(   2,<2024-02-03 04:52:12.955 +0100>,<nmrsu>,<AVHD500>,<audit>,<TOPSPIN 3.2>,
      <user comment:
       ICON-NMR User ID: akbach
       data hash MD5: 64K
       1B D3 FC 68 3D D8 9A 7D 04 34 68 0D 23 B2 1C 0F>)
(   3,<2024-02-03 04:52:40.545 +0100>,<nmrsu>,<AVHD500>,<proc1d>,<TOPSPIN 3.2>,
      <Start of raw data processing
       ef LB = 0.3 FT_mod = 6 PKNL = 1 SI = 64K 
       data hash MD5: 64K
       AD 9F 6F B8 9E A2 94 59 6C A0 5B 48 4C 74 F1 69>)
(   4,<2024-02-03 04:52:41.165 +0100>,<nmrsu>,<AVHD500>,<proc1d>,<TOPSPIN 3.2>,
      <apk 
       data hash MD5: 64K
       34 8E 45 70 6D 87 AF 49 50 29 42 C8 8D 6C 58 F2>)
(   5,<2024-02-03 04:52:41.375 +0100>,<nmrsu>,<AVHD500>,<proc1d>,<TOPSPIN 3.2>,
      <abs ABSG = 5 
       data hash MD5: 64K
       2D DA BF EC 3F 45 31 FF BB 52 4B B4 48 E0 75 12>)
##END=

$$ hash MD5
$$ DE 7D AA 05 90 EC B1 D7 96 CE F4 C1 90 E6 50 19
