# Supplementary material for: Intramolecular Cobalt Porphyrin-Catalyzed Alkylation of 1-Isoindolinones by Site-Selective Insertion into a C(sp3)–H Bond
Source: Org Lett. 2024 Aug 27;26(35):7302–6. doi: 10.1021/acs.orglett.4c02270 (PMC11385374; doi:10.1021/acs.orglett.4c02270)
Supplement: Supplementary file 2 — ol4c02270_si_002.zip [file ol4c02270_si_002.zip › FAIR Data/Hydrazones/2c/10/shimvalues]

# Sat Feb 03 04:52:11 2024
#$$PROBEID=2
#$$PROBEINFO=5 mm PABBI 1H/D-BB Z-GRD Z810701/0133
#$$PICSINFO=Z810701_0133_02.par
#$$SHIMID=292722
#
# Active Shim Gradients
#
Z           		-425            
Z2          		1850            
Z3          		2746            
Z4          		2759            
Z5          		-659            
Z6          		4905            
Z7          		90              
Z8          		10405           
X           		109             
XZ          		1112            
XZ2         		2635            
XZ3         		-3724           
XZ4         		-1621           
XZ5         		-29243          
Y           		2113            
YZ          		1014            
YZ2         		4141            
YZ3         		-3240           
YZ4         		2345            
YZ5         		-15300          
XY          		-1310           
XYZ         		-1004           
XYZ2        		-2523           
XYZ3        		1657            
XYZ4        		4333            
XYZ5        		0               
(X2-Y2)     		-3195           
(X2-Y2)Z    		3427            
(X2-Y2)Z2   		-596            
(X2-Y2)Z3   		-185            
(X2-Y2)Z4   		3332            
(X2-Y2)Z5   		0               
X3          		-9803           
X3Z         		-5963           
Y3          		1486            
Y3Z         		-433            
#
# Lock Parameter
#
FIELD		5241.961
LOCKPHASE		349.000 
LOCKPOWER		-20.000 
LOCKGAIN		95.725  
LOCKDC		-75.000 
LOCKSHIFT		2.490   
LOOPGAIN		5.000   
LOOPTIME		0.250   
LOOPFILTER		500.000 
#
IEEE64_VERSION_CODE 1
#
# Shim currents 
#
SHIM_SETTING [1 ]  79.04131380     
SHIM_SETTING [2 ]  -3714.22313159  
SHIM_SETTING [3 ]  2097.60040372   
SHIM_SETTING [4 ]  3587.56224283   
SHIM_SETTING [5 ]  -3349.47324101  
SHIM_SETTING [6 ]  -2519.16446344  
SHIM_SETTING [7 ]  19095.45027907  
SHIM_SETTING [8 ]  17234.50509949  
SHIM_SETTING [9 ]  4243.54602547   
SHIM_SETTING [10]  3143.68194420   
SHIM_SETTING [11]  0.00000000      
SHIM_SETTING [12]  1918.75000000   
SHIM_SETTING [13]  1053.23500000   
SHIM_SETTING [14]  -1862.01400000  
SHIM_SETTING [15]  -10657.24032569 
SHIM_SETTING [16]  14153.19767431  
SHIM_SETTING [17]  -2248.33400000  
SHIM_SETTING [18]  2303.21100000   
SHIM_SETTING [19]  -33674.78065500 
SHIM_SETTING [20]  29680.34234500  
SHIM_SETTING [21]  2173.74700000   
SHIM_SETTING [22]  -4406.50600000  
SHIM_SETTING [23]  -3557.93800000  
SHIM_SETTING [24]  -8622.51400000  
SHIM_SETTING [25]  1885.20200000   
SHIM_SETTING [26]  723.15300000    
SHIM_SETTING [27]  -7646.49600000  
SHIM_SETTING [28]  248.56100000    
SHIM_SETTING [29]  4697.40600000   
SHIM_SETTING [30]  1830.99400000   
SHIM_SETTING [31]  -2597.86200000  
SHIM_SETTING [32]  14702.27700000  
SHIM_SETTING [33]  -1138.58500000  
SHIM_SETTING [34]  -1580.02000000  
SHIM_SETTING [35]  -5550.65700000  
SHIM_SETTING [36]  -2039.65900000  
SHIM_SETTING [37]  18957.53000000  
SHIM_SETTING [38]  -15863.19200000 
SHIM_SETTING [39]  -3214.56300000  
SHIM_SETTING [40]  0.00000000      
