# Supplementary material for: Intramolecular Cobalt Porphyrin-Catalyzed Alkylation of 1-Isoindolinones by Site-Selective Insertion into a C(sp3)–H Bond
Source: Org Lett. 2024 Aug 27;26(35):7302–6. doi: 10.1021/acs.orglett.4c02270 (PMC11385374; doi:10.1021/acs.orglett.4c02270)
Supplement: Supplementary file 2 — ol4c02270_si_002.zip [file ol4c02270_si_002.zip › FAIR Data/Hydrazones/2c/11/pdata/1/title]

weC13CPD DMSO C:\\ akbach 1
