# Supplementary material for: Intramolecular Cobalt Porphyrin-Catalyzed Alkylation of 1-Isoindolinones by Site-Selective Insertion into a C(sp3)–H Bond
Source: Org Lett. 2024 Aug 27;26(35):7302–6. doi: 10.1021/acs.orglett.4c02270 (PMC11385374; doi:10.1021/acs.orglett.4c02270)
Supplement: Supplementary file 2 — ol4c02270_si_002.zip [file ol4c02270_si_002.zip › FAIR Data/Hydrazones/2c/11/specpar]

##TITLE= Parameter file, TopSpin 3.6.2
##JCAMPDX= 5.0
##DATATYPE= Parameter Values
##NPOINTS= 5479	$$ modification sequence number
##ORIGIN= Bruker BioSpin GmbH
##OWNER= nmrsu
$$ 2024-02-02 14:35:57.448 +0100  nmrsu@DESKTOP-905HGCL
$$ C:/Bruker/TopSpin3.6.2/conf/instr/spect/specpar
$$ process C:\Bruker\TopSpin3.6.2\prog\mod\hconfserver.exe
##$HPPRECH= (0..15)
-1 -1 -1 -1 -1 -1 -1 -1 -1 -1 -1 -1 -1 -1 -1 -1
##$HPSELECT= no
##$NUC1= 6
##$NUC2= 0
##$NUC3= 0
##$NUC4= 0
##$NUC5= 0
##$NUC6= 0
##$NUC7= 0
##$NUC8= 0
##$NUCARR= (0..123)
500.36 500.36 76.808306492 533.703860306 381.171430973 73.63340791 194.458894669
70.309651527 53.756967169 160.535372306 125.815622072 36.145430986 50.701038483
67.831088245 470.80879344 39.499899466 132.35472684 30.630212886 130.378099692
99.407456873 202.549440671 38.4076336 49.024817472 40.80798561 23.348663943
12.815745698 33.674373104 121.546185289 28.207965122 28.215485533 49.887438112
131.609430613 28.282828986 124.035331185 16.200546001 118.720787466 44.712424784
132.672820703 142.120718295 31.306539491 120.093174874 152.593308134 17.454132934
85.67471141 95.426222447 26.107393799 125.360094328 135.129813465 19.25185136
48.309472795 163.720063634 21.684711759 24.518630713 46.514956673 122.468964212
32.608090934 33.292428302 112.622659974 23.042333544 25.825425928 15.943706209
22.89697396 20.253667148 23.284417719 106.153775728 111.04577043 109.407491718
109.642030464 163.711532496 178.289571132 186.587406275 119.739035077 64.842738181
130.942921071 157.862424168 100.10945695 139.15104667 41.249283116 65.627928111
49.708049045 55.604646541 66.01899948 70.679057308 153.210232 27.26962
16.812096 20.865012 17.212384 124.389496 54.939528 15.361052 20.164508
120.286544 17.212384 24.117352 106.776824 14.410368 41.479844 87.559527502
24.1223556 57.0610544 40.6842716 20.0494252 12.5940612 59.99116256 20.846933993
112.70408856 113.83990576 11.419871392 38.85495544 8.5961848 9.3617356
107.561308422 8.6512244 89.618588959 33.081716699 285.82164352 288.626851817
104.678309156 80.404289437 9.21362904 100 100 100
##$NUCOFFS= (0..127)
<7Li> <> <> <> <> <> <> <> <> <> <> <> <> <> <> <> <> <> <> <> <> <> <>
<> <> <> <> <> <> <> <> <> <> <> <> <> <> <> <> <> <> <> <> <> <> <> <>
<> <> <> <> <> <> <> <> <> <> <> <> <> <> <> <> <> <> <> <> <> <> <> <>
<> <> <> <> <> <> <> <> <> <> <> <> <> <> <> <> <> <> <> <> <> <> <> <>
<> <> <> <> <> <> <> <> <> <> <> <> <> <> <> <> <> <> <> <> <> <> <> <>
<> <> <> <> <> <> <> <> <>
##$OFFS= (0..127)
0 0 0 0 0 0 0 0 0 0 0 0 0 0 0 0 0 0 0 0 0 0 0 0 0 0 0 0 0 0 0 0 0 0 0 0
0 0 0 0 0 0 0 0 0 0 0 0 0 0 0 0 0 0 0 0 0 0 0 0 0 0 0 0 0 0 0 0 0 0 0 0
0 0 0 0 0 0 0 0 0 0 0 0 0 0 0 0 0 0 0 0 0 0 0 0 0 0 0 0 0 0 0 0 0 0 0 0
0 0 0 0 0 0 0 0 0 0 0 0 0 0 0 0 0 0 0 0
##$OFFSF= (0..7)
-47080.9 0 0 0 0 0 0 0
##$OFFSH= (0..7)
3002.19999996898 1340.19999995871 0 0 0 0 0 0
##$OFFSX= (0..7)
0 307.2 0 0 0 0 0 0
##$PRECHAN= (0..15)
-1 1 -1 0 -1 -1 -1 -1 -1 -1 -1 -1 -1 -1 -1 -1
##$RECPRE= (0..15)
-1 0 -1 -1 -1 -1 -1 -1 -1 -1 -1 -1 -1 -1 -1 -1
##$RECPRFX= (0..15)
1 0 0 0 0 0 0 0 0 0 0 0 0 0 0 0
##$RECSEL= (0..15)
0 0 0 1 0 0 0 0 0 0 0 0 0 0 0 0
##$SELREC= (0..9)
0 0 0 0 0 0 0 0 0 0
##$SFO1= 194.458895
##$SFO2= 500.36
##$SFO3= 500.36
##$SFO4= 500.349872
##$SFO5= 500.349872
##$SFO6= 500.349872
##$SFO7= 500.349872
##$SFO8= 500.349872
##END=
