# Supplementary material for: Intramolecular Cobalt Porphyrin-Catalyzed Alkylation of 1-Isoindolinones by Site-Selective Insertion into a C(sp3)–H Bond
Source: Org Lett. 2024 Aug 27;26(35):7302–6. doi: 10.1021/acs.orglett.4c02270 (PMC11385374; doi:10.1021/acs.orglett.4c02270)
Supplement: Supplementary file 2 — ol4c02270_si_002.zip [file ol4c02270_si_002.zip › FAIR Data/Hydrazones/2d/10/audita.txt]

##TITLE= Audit trail, TOPSPIN		Version 3.2
##JCAMPDX= 5.01
##ORIGIN= Bruker BioSpin GmbH
##OWNER= nmrsu
$$ C:/data/akbach/nmr/CB-676/10/audita.txt
##AUDIT TRAIL=  $$ (NUMBER, WHEN, WHO, WHERE, PROCESS, VERSION, WHAT)
(   1,<2023-12-13 15:57:59.208 +0100>,<nmrsu>,<AVHD500>,<go>,<TOPSPIN 3.2>,
      <created by zg
	started at 2023-12-13 15:56:30.725 +0100,
	POWCHK enabled, PULCHK disabled,
       configuration hash MD5:
       BF BA 2F 64 4A FF 05 F6 AB CE 05 B5 67 88 B6 81
       data hash MD5: 64K
       F8 84 5A DB 6F B5 60 82 80 E4 59 CC 90 B9 FC A4>)
(   2,<2023-12-13 15:58:00.066 +0100>,<nmrsu>,<AVHD500>,<audit>,<TOPSPIN 3.2>,
      <user comment:
       ICON-NMR User ID: akbach
       data hash MD5: 64K
       F8 84 5A DB 6F B5 60 82 80 E4 59 CC 90 B9 FC A4>)
##END=

$$ hash MD5
$$ 32 96 9D 16 DD C9 62 CB 32 5A 70 C1 3C 44 BB 7D
